# Supplementary material for: Hybrid Structures of Sisal Fiber Derived Interconnected Carbon Nanosheets/MoS2/Polyaniline as Advanced Electrode Materials in Lithium-Ion Batteries
Source: Molecules. 2021 Jun 18;26(12):3710. doi: 10.3390/molecules26123710 (PMC8233771; doi:10.3390/molecules26123710)
Supplement: Supplementary file 1 [file molecules-26-03710-s001.zip]

Archive with 1 entries (1 files):
- molecules-1169252-supplementary.pdf
